# Supplementary material for: Controlled Release in Hydrogels Using DNA Nanotechnology
Source: Biomedicines. 2022 Jan 19;10(2):213. doi: 10.3390/biomedicines10020213 (PMC8869372; doi:10.3390/biomedicines10020213)
Supplement: Supplementary file 1 [file biomedicines-10-00213-s001.zip]

Archive with 1 entries (1 files):
- biomedicines-1545456-supplementary.pdf
